# Supplementary material for: Vancomycin-resistant Enterococcus faecium sequence type 796 - rapid international dissemination of a new epidemic clone
Source: Antimicrob Resist Infect Control. 2018 Mar 22;7:44. doi: 10.1186/s13756-018-0335-z (PMC5863837; doi:10.1186/s13756-018-0335-z)
Supplement: Supplementary file 1 — Table S1. A summary of the isolates with their epidemiological and meta-data. (XLSX 22 kb) [file 13756_2018_335_MOESM1_ESM.xlsx]

## Sheet: Sheet1
Strain ID number	Isolate Source	Genus	Species	Isolate type	Sample type	Sample site	Phenotype	Genotype	Year of Isolation	MLST	Ampicillin MIC	Vancomycin MIC	Teicoplanin MIC	Gentamicin MIC	Streptomycin MIC	Linezolid MIC	Daptomycin MIC	Rifampicin MIC	Tigecycline MIC	Quinupristin-Dalfopristin MIC	Chloramphenicol MIC
.	MMC	Enterococcus	faecium	Clinical	BLOOD CULTURE	.	VREfm	.	2013	796	.	.	.	.	.	.	.	.	.	.	.
.	MMC	Enterococcus	faecium	Colonization	SWAB	Rectal	VREfm	.	2014	796	.	.	.	.	.	.	.	.	.	.	.
AUS0710	ALFRED	Enterococcus	faecium	Clinical	BLOOD CULTURE	.	VREfm	vanB	2014	796	>32	>=32	<=0.5	>500	.	2	.	.	.	.	.
AUS0711	ALFRED	Enterococcus	faecium	Clinical	BLOOD CULTURE	.	VREfm	vanB	2014	796	>32	>=32	<=0.5	<500	.	2	.	.	.	.	.
AUS0712	ALFRED	Enterococcus	faecium	Clinical	BLOOD CULTURE	.	VREfm	vanB	2014	796	>32	>=32	<=0.5	>500	.	4	.	.	.	.	.
AUS0713	ALFRED	Enterococcus	faecium	Clinical	BLOOD CULTURE	.	VREfm	vanB	2014	796	>32	>=32	<=0.5	>500	.	2	.	.	.	.	.
AUS0714	ALFRED	Enterococcus	faecium	Clinical	BLOOD CULTURE	.	VREfm	vanB	2014	796	>32	>=32	1	<500	.	2	.	.	.	.	.
AUS0715	ALFRED	Enterococcus	faecium	Clinical	BLOOD CULTURE	.	VREfm	vanB	2014	796	>32	>=32	<=0.5	<500	.	2	.	.	.	.	.
AUS0716	ALFRED	Enterococcus	faecium	Clinical	BLOOD CULTURE	.	VREfm	vanB	2014	796	>32	>=32	1	>500	.	1	.	.	.	.	.
AUS0717	ALFRED	Enterococcus	faecium	Clinical	BLOOD CULTURE	.	VREfm	vanB	2014	796	>32	>=32	<=0.5	>500	.	2	.	.	.	.	.
AUS0718	ALFRED	Enterococcus	faecium	Clinical	BLOOD CULTURE	.	VREfm	vanB	2014	796	>32	>=32	<=0.5	<500	.	2	.	.	.	.	.
AUS0720	ALFRED	Enterococcus	faecium	Clinical	BLOOD CULTURE	.	VREfm	vanB	2014	796	>32	>=32	<=0.5	<500	.	2	.	.	.	.	.
AUS0721	ALFRED	Enterococcus	faecium	Clinical	BLOOD CULTURE	.	VREfm	vanB	2014	796	>32	>=32	<=0.5	>500	.	2	.	.	.	.	.
AUS0722	ALFRED	Enterococcus	faecium	Clinical	BLOOD CULTURE	.	VREfm	vanB	2014	796	>32	>=32	<=0.5	>500	.	2	.	.	.	.	.
AUS0723	ALFRED	Enterococcus	faecium	Clinical	BLOOD CULTURE	.	VREfm	vanB	2014	796	>32	>=32	<=0.5	>500	.	2	.	.	.	.	.
AUS0724	ALFRED	Enterococcus	faecium	Clinical	BLOOD CULTURE	.	VREfm	vanB	2014	796	>32	>=32	<=0.5	>500	.	2	.	.	.	.	.
AUS0725	ALFRED	Enterococcus	faecium	Clinical	BLOOD CULTURE	.	VREfm	vanB	2014	796	>32	>=32	<=0.5	>500	.	2	.	.	.	.	.
AUS0726	ALFRED	Enterococcus	faecium	Clinical	BLOOD CULTURE	.	VREfm	vanB	2014	796	>32	1	<=0.5	<500	.	2	.	.	.	.	.
.	John Hunter Hospital	Enterococcus	faecium	Clinical	BLOOD	.	VSEfm	nil	2015	796	>32	<=0.5	<=0.5	<500	.	2	.	.	.	.	.
.	John Hunter Hospital	Enterococcus	faecium	Clinical	BLOOD	.	VREfm	vanB	2015	796	>32	>256	0.75	>500	.	2	3	.	.	.	.
.	John Hunter Hospital	Enterococcus	faecium	Colonization	SWAB	Rectal	VREfm	vanB	2015	796	.	.	.	.	.	.	.	.	.	.	.
.	John Hunter Hospital	Enterococcus	faecium	Colonization	SWAB	Rectal	VREfm	vanB	2015	796	.	.	.	.	.	.	.	.	.	.	.
.	John Hunter Hospital	Enterococcus	faecium	Colonization	SWAB	Rectal	VREfm	vanB	2015	796	.	.	.	.	.	.	.	.	.	.	.
.	John Hunter Hospital	Enterococcus	faecium	Colonization	SWAB	Rectal	VREfm	vanB	2015	796	.	.	.	.	.	.	.	.	.	.	.
.	John Hunter Hospital	Enterococcus	faecium	Colonization	SWAB	Rectal	VREfm	vanB	2015	796	.	.	.	.	.	.	.	.	.	.	.
.	John Hunter Hospital	Enterococcus	faecium	Colonization	SWAB	Rectal	VREfm	vanB	2015	796	.	.	.	.	.	.	.	.	.	.	.
.	John Hunter Hospital	Enterococcus	faecium	Colonization	SWAB	Rectal	VREfm	vanB	2015	796	.	.	.	.	.	.	.	.	.	.	.
.	John Hunter Hospital	Enterococcus	faecium	Colonization	SWAB	Rectal	VREfm	vanB	2015	796	.	.	.	.	.	.	.	.	.	.	.
.	John Hunter Hospital	Enterococcus	faecium	Colonization	SWAB	Rectal	VREfm	vanB	2015	796	.	.	.	.	.	.	.	.	.	.	.
.	John Hunter Hospital	Enterococcus	faecium	Colonization	SWAB	Rectal	VREfm	vanB	2015	796	.	.	.	.	.	.	.	.	.	.	.
AUS0233	AUSTIN	Enterococcus	faecium	Clinical	BLOOD CULTURE	.	VREfm	vanB	2012	796	>256	>256	1	>1024	32	1.5	2	4	0.094	0.5	3
AUS0237	AUSTIN	Enterococcus	faecium	Clinical	BLOOD CULTURE	.	VREfm	vanB	2012	796	>256	64	0.25	8	48	1.5	1	>32	0.094	0.38	4
AUS0239	AUSTIN	Enterococcus	faecium	Clinical	BLOOD CULTURE	.	VREfm	vanB	2012	796	>256	>256	1.5	>1024	32	1	3	>32	0.094	0.5	3
AUS0241	AUSTIN	Enterococcus	faecium	Clinical	BLOOD CULTURE	.	VREfm	vanB	2012	796	>256	12	0.19	>1024	64	1	3	>32	0.094	0.38	4
AUS0242	AUSTIN	Enterococcus	faecium	Clinical	BLOOD CULTURE	.	VREfm	vanB	2012	796	>256	8	0.125	>1024	32	1.5	3	>32	0.094	0.5	4
AUS0244	AUSTIN	Enterococcus	faecium	Clinical	BLOOD CULTURE	.	VREfm	vanB	2012	796	>256	8	0.19	>1024	24	1	1.5	>32	0.094	0.38	3
AUS0250	AUSTIN	Enterococcus	faecium	Clinical	BLOOD CULTURE	.	VREfm	vanB	2012	796	>256	>256	0.25	12	48	1.5	1	>32	0.094	0.5	3
AUS0253	AUSTIN	Enterococcus	faecium	Clinical	BLOOD CULTURE	.	VREfm	vanB	2012	796	>256	>256	0.38	192	24	0.75	2	>32	0.125	0.5	4
AUS0254	AUSTIN	Enterococcus	faecium	Clinical	BLOOD CULTURE	.	VREfm	vanB	2013	796	>256	>256	0.38	4	24	1.5	1	>32	0.125	0.38	4
AUS0261	AUSTIN	Enterococcus	faecium	Clinical	BLOOD CULTURE	.	VREfm	vanB	2013	796	>32	>256	0.5	8	48	2	1	>32	0.125	0.38	3
AUS0314	AUSTIN	Enterococcus	faecium	Clinical	BLOOD CULTURE	.	VREfm	vanB	2013	796	>256	>256	0.75	256	24	1	1.5	>32	0.125	0.5	3
AUS0315	AUSTIN	Enterococcus	faecium	Clinical	BLOOD CULTURE	.	VREfm	vanB	2013	796	>256	>256	1	>1024	24	2	2	>32	0.125	0.5	4
AUS0316	AUSTIN	Enterococcus	faecium	Clinical	BLOOD CULTURE	.	VREfm	vanB	2013	796	>256	>256	1	>1024	32	2	3	>32	0.125	0.5	4
AUS0703	AUSTIN	Enterococcus	faecium	Clinical	BLOOD CULTURE	.	VREfm	vanB	2014	796	>256	>256	0.38	512	>1024	1	3	12	0.094	0.5	4
AUS0704	AUSTIN	Enterococcus	faecium	Clinical	BLOOD CULTURE	.	VREfm	vanB	2014	796	>256	>256	0.75	>500	32	1	4	16	0.094	0.5	4
AUS0701	AUSTIN	Enterococcus	faecium	Clinical	BLOOD CULTURE	.	VREfm	vanB	2014	796	>256	32	0.25	512	32	1	3	8	0.094	0.5	3
AUS0702	AUSTIN	Enterococcus	faecium	Clinical	BLOOD CULTURE	.	VREfm	vanB	2014	796	>256	32	1.5	8	32	2	3	>32	0.064	0.5	4
AUS0706	AUSTIN	Enterococcus	faecium	Clinical	BLOOD CULTURE	.	VREfm	vanB	2014	796	>256	1.5	0.75	768	32	3	3	>32	0.125	0.38	4
AUS0707	AUSTIN	Enterococcus	faecium	Clinical	BLOOD CULTURE	.	VREfm	vanB	2014	796	>256	>256	1	>1024	32	2	4	>32	0.125	0.5	3
AUS0708	AUSTIN	Enterococcus	faecium	Clinical	BLOOD CULTURE	.	VREfm	vanB	2014	796	>256	48	0.5	>500	64	2	3	12	0.094	0.5	4
AUS0709	AUSTIN	Enterococcus	faecium	Clinical	BLOOD CULTURE	.	VREfm	vanB	2014	796	24	16	0.38	>500	32	1.5	2	>32	0.125	0.5	4
AUS0729	AUSTIN	Enterococcus	faecium	Clinical	BLOOD CULTURE	.	VREfm	vanB	2014	796	>32	>256	0.75	>500	.	2	3	.	0.094	.	.
AUS0731	AUSTIN	Enterococcus	faecium	Clinical	BLOOD CULTURE	.	VREfm	vanB	2014	796	>32	>=32	0.75	128	.	1.5	4	.	0.094	.	.
AUS0733	AUSTIN	Enterococcus	faecium	Clinical	BLOOD CULTURE	.	VREfm	vanB	2014	796	>32	64	0.5	<500	.	1.5	4	.	0.125	.	.
AUS0737	AUSTIN	Enterococcus	faecium	Clinical	BLOOD CULTURE	.	VREfm	vanB	2015	796	>32	>=32	0.75	>500	.	1.5	4	.	0.094	.	.
AUS0739	AUSTIN	Enterococcus	faecium	Clinical	BLOOD CULTURE	.	VREfm	vanB	2015	796	>32	>256	0.5	>500	.	2	4	.	0.094	0.5	.
AUS0740	AUSTIN	Enterococcus	faecium	Clinical	BLOOD CULTURE	.	VREfm	vanB	2015	796	>32	>=32	0.75	>500	.	1	1.5	.	0.094	.	.
AUS0190	ALFRED	Enterococcus	faecium	Clinical	BLOOD CULTURE	.	VREfm	vanB	2013	796	>=32	>=32	<=0.5	>=500	.	2	.	.	.	.	.
AUS0193	AUSTIN	Enterococcus	faecium	Environment	SWAB	.	VREfm	vanB	2013	796	.	.	.	.	.	.	.	.	.	.	.
AUS0208	Royal Adelaide Hospital	Enterococcus	faecium	Clinical	SWAB	Rectal	VREfm	van	2013	796	.	.	.	.	.	.	.	.	.	.	.
AUS0209	Royal Adelaide Hospital	Enterococcus	faecium	Clinical	SWAB	Rectal	VREfm	van	2013	796	.	.	.	.	.	.	.	.	.	.	.
AUS0282	Auckland City Hospital, New Zealand	Enterococcus	faecium	Colonization	SWAB	Rectal	VREfm	vanB	2012	796	.	.	.	.	.	.	.	.	.	.	.
AUS0283	Auckland City Hospital, New Zealand	Enterococcus	faecium	Colonization	SWAB	Rectal	VREfm	vanB	2012	796	.	.	.	.	.	.	.	.	.	.	.
AUS0284	Auckland City Hospital, New Zealand	Enterococcus	faecium	Colonization	SWAB	Rectal	VREfm	vanB	2012	796	.	.	.	.	.	.	.	.	.	.	.
AUS0285	Auckland City Hospital, New Zealand	Enterococcus	faecium	Colonization	SWAB	Rectal	VREfm	vanB	2012	796	.	.	.	.	.	.	.	.	.	.	.
AUS0286	Auckland City Hospital, New Zealand	Enterococcus	faecium	Colonization	SWAB	Rectal	VREfm	vanB	2013	796	.	.	.	.	.	.	.	.	.	.	.
AUS0287	Auckland City Hospital, New Zealand	Enterococcus	faecium	Colonization	SWAB	Rectal	VREfm	vanB	2013	796	.	.	.	.	.	.	.	.	.	.	.
AUS0288	Auckland City Hospital, New Zealand	Enterococcus	faecium	Colonization	SWAB	Rectal	VREfm	vanB	2013	796	.	.	.	.	.	.	.	.	.	.	.
AUS0289	Auckland City Hospital, New Zealand	Enterococcus	faecium	Colonization	SWAB	Rectal	VREfm	vanB	2013	796	.	.	.	.	.	.	.	.	.	.	.
AUS0290	Auckland City Hospital, New Zealand	Enterococcus	faecium	Colonization	SWAB	Rectal	VREfm	vanB	2013	796	.	.	.	.	.	.	.	.	.	.	.
AUS0296	other Auckland hospital, New Zealand	Enterococcus	faecium	Colonization	SWAB	Rectal	VREfm	vanB	2012	796	.	.	.	.	.	.	.	.	.	.	.
AUS0298	Auckland City Hospital, New Zealand	Enterococcus	faecium	Colonization	SWAB	Rectal	VREfm	vanB	2012	796	.	.	.	.	.	.	.	.	.	.	.
AUS0299	Auckland City Hospital, New Zealand	Enterococcus	faecium	Colonization	SWAB	Ileostomy	VREfm	vanB	2013	796	.	.	.	.	.	.	.	.	.	.	.
AUS0300	Auckland City Hospital, New Zealand	Enterococcus	faecium	Colonization	SWAB	Rectal	VREfm	vanB	2013	796	.	.	.	.	.	.	.	.	.	.	.
AUS0323	Auckland City Hospital, New Zealand	Enterococcus	faecium	Colonization	SWAB	Rectal	VREfm	vanB	2012	796	.	.	.	.	.	.	.	.	.	.	.
AUS0727	AUSTIN	Enterococcus	faecium	Colonization	FAECES	.	VREfm	vanA&B	2015	796	.	.	.	.	.	.	.	.	.	.	.
AUS1016	AUSTIN	Enterococcus	faecium	Colonization	FAECES	.	VSEfm	nil	2012	796	.	.	.	.	.	.	.	.	.	.	.
AUS1039	AUSTIN	Enterococcus	faecium	Colonization	FAECES	.	VREfm	vanB	2012	796	.	.	.	.	.	.	.	.	.	.	.
AUS1040	AUSTIN	Enterococcus	faecium	Colonization	FAECES	.	VREfm	vanB	2012	796	.	.	.	.	.	.	.	.	.	.	.
AUS1055	AUSTIN	Enterococcus	faecium	Colonization	FAECES	.	VREfm	vanB	2012	796	.	.	.	.	.	.	.	.	.	.	.
AUS1086	AUSTIN	Enterococcus	faecium	Colonization	FAECES	.	VREfm	vanB	2012	796	.	.	.	.	.	.	.	.	.	.	.
AUS1097	AUSTIN	Enterococcus	faecium	Colonization	FAECES	.	VREfm	vanB	2012	796	.	.	.	.	.	.	.	.	.	.	.
AUS1139	AUSTIN	Enterococcus	faecium	Colonization	FAECES	.	VREfm	vanB	2012	796	.	.	.	.	.	.	.	.	.	.	.
AUS1153	AUSTIN	Enterococcus	faecium	Colonization	FAECES	.	VREfm	vanB	2012	796	.	.	.	.	.	.	.	.	.	.	.
AUS1154	AUSTIN	Enterococcus	faecium	Colonization	FAECES	.	VREfm	vanB	2012	796	.	.	.	.	.	.	.	.	.	.	.
AUS1202	AUSTIN	Enterococcus	faecium	Colonization	FAECES	.	VREfm	vanB	2012	796	.	.	.	.	.	.	.	.	.	.	.
AUS1203	AUSTIN	Enterococcus	faecium	Colonization	FAECES	.	VREfm	vanB	2013	796	.	.	.	.	.	.	.	.	.	.	.
AUS1352	AUSTIN	Enterococcus	faecium	Colonization	FAECES	.	VREfm	vanB	2013	796	.	.	.	.	.	.	.	.	.	.	.
AUS1372	AUSTIN	Enterococcus	faecium	Colonization	FAECES	.	VREfm	vanB	2013	796	.	.	.	.	.	.	.	.	.	.	.
AUS1399	AUSTIN	Enterococcus	faecium	Colonization	FAECES	.	VREfm	vanB	2013	796	.	.	.	.	.	.	.	.	.	.	.
AUS1513	AUSTIN	Enterococcus	faecium	Colonization	FAECES	.	VREfm	vanB	2013	796	.	.	.	.	.	.	.	.	.	.	.
AUS1517	AUSTIN	Enterococcus	faecium	Colonization	FAECES	.	VREfm	vanB	2013	796	.	.	.	.	.	.	.	.	.	.	.
AUS1560	AUSTIN	Enterococcus	faecium	Colonization	FAECES	.	VREfm	vanA	2013	796	.	.	.	.	.	.	.	.	.	.	.
AUS1562	AUSTIN	Enterococcus	faecium	Colonization	FAECES	.	VREfm	vanB	2013	796	.	.	.	.	.	.	.	.	.	.	.
AUS1570	AUSTIN	Enterococcus	faecium	Colonization	FAECES	.	VREfm	vanB	2013	796	.	.	.	.	.	.	.	.	.	.	.
AUS1571	AUSTIN	Enterococcus	faecium	Colonization	FAECES	.	VREfm	vanB	2013	796	.	.	.	.	.	.	.	.	.	.	.
AUS1587	AUSTIN	Enterococcus	faecium	Colonization	FAECES	.	VREfm	vanB	2013	796	.	.	.	.	.	.	.	.	.	.	.
AUS1601	AUSTIN	Enterococcus	faecium	Colonization	FAECES	.	VREfm	vanB	2013	796	.	.	.	.	.	.	.	.	.	.	.
AUS1658	AUSTIN	Enterococcus	faecium	Colonization	FAECES	.	VREfm	vanB	2013	796	.	.	.	.	.	.	.	.	.	.	.
AUS1671	AUSTIN	Enterococcus	faecium	Colonization	FAECES	.	VREfm	vanB	2013	796	.	.	.	.	.	.	.	.	.	.	.
AUS1672	AUSTIN	Enterococcus	faecium	Colonization	FAECES	.	VREfm	vanB	2013	796	.	.	.	.	.	.	.	.	.	.	.
AUS1678	AUSTIN	Enterococcus	faecium	Colonization	FAECES	.	VREfm	vanB	2013	796	.	.	.	.	.	.	.	.	.	.	.
AUS1687	AUSTIN	Enterococcus	faecium	Colonization	FAECES	.	VREfm	vanB	2013	796	.	.	.	.	.	.	.	.	.	.	.
AUS1794	AUSTIN	Enterococcus	faecium	Colonization	FAECES	.	VREfm	vanB	2013	796	.	.	.	.	.	.	.	.	.	.	.
AUS1842	AUSTIN	Enterococcus	faecium	Colonization	FAECES	.	VREfm	vanB	2014	796	.	.	.	.	.	.	.	.	.	.	.
AUS2058	MMC	Enterococcus	faecium	Colonization	SWAB	Rectal	VREfm	vanB	2013	796	.	.	.	.	.	.	.	.	.	.	.
AUS2067	MMC	Enterococcus	faecium	Colonization	SWAB	Rectal	VREfm	vanB	2013	796	.	.	.	.	.	.	.	.	.	.	.
AUS2068	MMC	Enterococcus	faecium	Colonization	SWAB	Rectal	VREfm	vanB	2013	796	.	.	.	.	.	.	.	.	.	.	.
AUS2073	MMC	Enterococcus	faecium	Environment	SWAB	Baby scales	VREfm	vanB	2013	796	.	.	.	.	.	.	.	.	.	.	.
AUS2074	MMC	Enterococcus	faecium	Environment	SWAB	Baby bath	VREfm	vanB	2013	796	.	.	.	.	.	.	.	.	.	.	.
AUS2081	AUSTIN	Enterococcus	faecium	Colonization	SWAB	Rectal	VREfm	vanB	2012	796	.	.	.	.	.	.	.	.	.	.	.
AUS2085	AUSTIN	Enterococcus	faecium	Colonization	SWAB	Rectal	VREfm	vanB	2012	796	.	.	.	.	.	.	.	.	.	.	.
AUS2036	MMC	Enterococcus	faecium	Clinical	SWAB	Eye	VREfm	vanB	2013	796	.	.	.	.	.	.	.	.	.	.	.
AUS2045	MMC	Enterococcus	faecium	Colonization	SWAB	Rectal	VREfm	vanB	2013	796	.	.	.	.	.	.	.	.	.	.	.
AUS2046	MMC	Enterococcus	faecium	Colonization	SWAB	Rectal	VREfm	vanB	2013	796	.	.	.	.	.	.	.	.	.	.	.
AUS2047	MMC	Enterococcus	faecium	Colonization	SWAB	Rectal	VREfm	vanB	2013	796	.	.	.	.	.	.	.	.	.	.	.
AUS2048	MMC	Enterococcus	faecium	Colonization	SWAB	Rectal	VREfm	vanB	2013	796	.	.	.	.	.	.	.	.	.	.	.
AUS2049	MMC	Enterococcus	faecium	Colonization	SWAB	Rectal	VREfm	vanB	2013	796	.	.	.	.	.	.	.	.	.	.	.
AUS2050	MMC	Enterococcus	faecium	Colonization	SWAB	Rectal	VREfm	vanB	2013	796	.	.	.	.	.	.	.	.	.	.	.
AUS2051	MMC	Enterococcus	faecium	Colonization	SWAB	Rectal	VREfm	vanB	2013	796	.	.	.	.	.	.	.	.	.	.	.
AUS2052	MMC	Enterococcus	faecium	Colonization	SWAB	Rectal	VREfm	vanB	2013	796	.	.	.	.	.	.	.	.	.	.	.
AUS2053	MMC	Enterococcus	faecium	Colonization	SWAB	Rectal	VREfm	vanB	2013	796	.	.	.	.	.	.	.	.	.	.	.
AUS2054	MMC	Enterococcus	faecium	Colonization	SWAB	Rectal	VREfm	vanB	2013	796	.	.	.	.	.	.	.	.	.	.	.
AUS2037	MMC	Enterococcus	faecium	Clinical	URINE	Urine	VREfm	vanB	2013	796	.	.	.	.	.	.	.	.	.	.	.
AUS2038	MMC	Enterococcus	faecium	Colonization	SWAB	Rectal	VREfm	vanB	2013	796	.	.	.	.	.	.	.	.	.	.	.
AUS2039	MMC	Enterococcus	faecium	Colonization	SWAB	Rectal	VREfm	vanB	2013	796	.	.	.	.	.	.	.	.	.	.	.
AUS2040	MMC	Enterococcus	faecium	Colonization	SWAB	Rectal	VREfm	vanB	2013	796	.	.	.	.	.	.	.	.	.	.	.
AUS2041	MMC	Enterococcus	faecium	Colonization	SWAB	Rectal	VREfm	vanB	2013	796	.	.	.	.	.	.	.	.	.	.	.
AUS2042	MMC	Enterococcus	faecium	Colonization	SWAB	Rectal	VREfm	vanB	2013	796	.	.	.	.	.	.	.	.	.	.	.
AUS2043	MMC	Enterococcus	faecium	Colonization	SWAB	Rectal	VREfm	vanB	2013	796	.	.	.	.	.	.	.	.	.	.	.
AUS2044	MMC	Enterococcus	faecium	Colonization	SWAB	Rectal	VREfm	vanB	2013	796	.	.	.	.	.	.	.	.	.	.	.
